# Supplementary material for: Year-Long Monitoring of Physico-Chemical and Biological Variables Provide a Comparative Baseline of Coral Reef Functioning in the Central Red Sea
Source: PLoS One. 2016 Nov 9;11(11):e0163939. doi: 10.1371/journal.pone.0163939 (PMC5102394; doi:10.1371/journal.pone.0163939)
Supplement: S1 Table — (XLSX) [file pone.0163939.s001.xlsx]

## Sheet: S1
			SPRING			SUMMER			FALL			WINTER
Type of sampling		Variables	nearshore	midshore	offshore	nearshore	midshore	offshore	nearshore	midshore	offshore	nearshore	midshore	offshore
ADCP	Continuous sampling	Current velocity [m/s]	3/15/2013 12:01:00 AM - 6/14/2013 11:00:58 PM {2208}	3/15/2013 12:01:00 AM - 6/14/2013 11:00:58 PM {2207}	3/15/2013 12:01:00 AM - 6/14/2013 11:00:58 PM {2208}	6/15/2013 12:01:00 AM - 8/9/2013 1:01:03 PM {1331}	6/15/2013 12:01:00 AM - 9/12/2013 9:01:00 AM {2142}	6/15/2013 12:01:00 AM -9/12/2013 8:00:58 AM {2145}	9/15/2012 10:01:03 AM - 12/14/2012 11:00:58 PM {2173}	9/19/2012 2:00:58 PM - 12/14/2012 11:00:58 PM {2070}	9/17/2012 10:01:03 AM - 12/14/2012 11:00:58 PM {2125}	12/15/2012 12:01:00 AM - 3/14/2013 11:00:58 PM {2155}	12/15/2012 12:01:00 AM - 3/14/2013 11:00:58 PM {2160}	12/15/2012 12:01:00 AM - 3/14/2013 11:00:58 PM {2158}
		Current direction
CTD		Temperature [°C]	3/15/2013 12:01:00 AM - 5/26/2013 10:01:03 PM {1751}	3/15/2013 12:01:00 AM - 6/14/2013 11:00:58 PM {2207}	3/15/2013 12:01:00 AM - 6/14/2013 11:00:58 PM {2208}	7/18/2013 1:01:03 PM - 9/8/2013 8:00:58 AM {1244}	6/15/2013 12:01:00 AM - 7/14/2013 9:01:00 AM; 7/28/2013 12:01:00 PM - 9/12/2013 11:00:58 AM {1810}	6/15/2013 12:01:00 AM - 7/14/2013 9:01:00 AM; 7/28/2013 2:00:58 PM - 9/12/2013 9:01:00 AM {1806}	9/15/2012 10:01:03 PM - 12/14/2012 11:00:58 PM {2162}	9/19/2012 10:01:03 AM - 12/14/2012 11:00:58 PM {2076}	9/17/2012 10:01:03 AM - 12/14/2012 11:00:58 PM {2126}	12/15/2012 12:01:00 AM - 3/14/2013 11:00:58 PM {2160}	12/15/2012 12:01:00 AM - 3/14/2013 11:00:58 PM {2160}	12/15/2012 12:01:00 AM - 3/14/2013 11:00:58 PM {2160}
		Salinity [PSU]	3/15/2013 12:01:00 AM - 5/26/2013 10:01:03 PM {1751}	3/15/2013 12:01:00 AM - 6/14/2013 11:00:58 PM {2207}	3/15/2013 12:01:00 AM - 6/14/2013 11:00:58 PM {2208}	7/18/2013 1:01:03 PM - 9/8/2013 8:00:58 AM {1244}	6/15/2013 12:01:00 AM - 7/9/2013 2:00:58 PM; 7/11/2013 4:01:03 PM - 7/14/2013 9:01:00 AM; 7/28/2013 12:01:00 PM - 9/12/2013 11:00:58 AM {1761}	6/15/2013 12:01:00 AM - 7/14/2013 9:01:00 AM; 7/18/2013 11:00:58 AM - 9/12/2013 9:01:00 AM {2049}	9/15/2012 10:01:03 PM - 12/14/2012 11:00:58 PM {2148}	9/15/2012 10:01:03 PM - 12/14/2012 11:00:58 PM {2057}	9/17/2012 10:01:03 AM - 12/14/2012 11:00:58 PM {2126}	12/15/2012 12:01:00 AM - 3/14/2013 11:00:58 PM {2160}	12/15/2012 12:01:00 AM - 3/14/2013 11:00:58 PM {2160}	12/15/2012 12:01:00 AM - 3/14/2013 11:00:58 PM {2160}
		Oxygen [mg/L]	3/15/2013 12:01:00 AM - 5/26/2013 10:01:03 PM {1751}	3/15/2013 12:01:00 AM - 3/26/2013 1:01:03 PM; 3/31/2013 12:01:00 PM - 6/14/2013 11:00:58 PM {2090}	3/15/2013 12:01:00 AM - 6/14/2013 11:00:58 PM {2208}	7/18/2013 1:01:03 PM - 9/8/2013 8:00:58 AM {1244}	6/15/2013 12:01:00 AM - 7/8/2013 10:01:03 PM; 7/12/2013 10:01:03 AM - 7/14/2013 9:01:00 AM; 7/28/2013 12:01:00 PM - 9/12/2013 11:00:58 AM {1727}	6/15/2013 12:01:00 AM - 7/14/2013 9:01:00 AM; 7/18/2013 11:00:58 AM - 9/12/2013 9:01:00 AM {2049}	9/15/2012 10:01:03 PM - 12/9/2012 11:00:58 AM {2030}	9/19/2012 11:00:58 AM -9/20/2012 2:00:58 AM; 9/22/2012 7:01:03 AM - 10/29/2012 12:01:00 PM; 11/13/2012 8:00:58 AM - 12/14/2012 11:00:58 PM {1670}	9/17/2012 10:01:03 AM - 11/8/2012 9:01:00 AM; 11/28/2012 2:00:58 PM - 12/14/2012 11:00:58 PM {1641}	3/13/2013 11:00:58 AM - 3/14/2013 11:00:58 PM {37}	12/15/2012 12:01:00 AM - 3/14/2013 11:00:58 PM {2160}	12/15/2012 12:01:00 AM - 3/14/2013 11:00:58 PM {2160}
		Turbidity [NTU]	3/15/2013 12:01:00 AM - 5/26/2013 10:01:03 PM {1751}	3/15/2013 12:01:00 AM - 3/27/2013 3:01:00 AM; 3/31/2013 12:01:00 PM - 6/14/2013 11:00:58 PM {2104}	3/15/2013 12:01:00 AM - 6/14/2013 11:00:58 PM {2208}	7/18/2013 1:01:03 PM - 9/8/2013 8:00:58 AM {1244}	6/15/2013 12:01:00 AM - 7/14/2013 9:01:00 AM; 7/28/2013 12:01:00 PM - 9/12/2013 11:00:58 AM {1810}	6/15/2013 12:01:00 AM - 7/14/2013 9:01:00 AM; 7/18/2013 11:00:58 AM - 7/19/2013 2:00:58 AM; 8/26/2013 4:01:03 AM - 9/12/2013 9:01:00 AM {1136}	9/15/2012 10:01:03 PM - 12/14/2012 11:00:58 PM {2153}	9/15/2012 10:01:03 PM - 10/4/2012 3:01:00 AM; 10/8/2012 10:01:03 AM - 10/28/2012 1:01:03 PM; 12/8/2012 5:00:58 AM - 12/14/2012 11:00:58 PM {1001}	9/17/2012 10:01:03 AM - 12/14/2012 11:00:58 PM {2126}	12/15/2012 12:01:00 AM - 3/14/2013 11:00:58 PM {2160}	12/15/2012 12:01:00 AM - 3/14/2013 11:00:58 PM {2157}	12/15/2012 12:01:00 AM - 3/14/2013 11:00:58 PM {2157}
		Chlorophyll [µg/L]	hourly log3/15/2013 12:01:00 AM - 3/17/2013 9:01:00 AM; 3/28/2013 6:01:00 PM - 5/26/2013 10:01:03 PM {1479}	3/15/2013 12:01:00 AM - 3/26/2013 4:01:03 PM; 3/31/2013 12:01:00 PM - 6/14/2013 11:00:58 PM {2093}	3/15/2013 12:01:00 AM - 6/14/2013 11:00:58 PM {2208}	7/18/2013 1:01:03 PM - 9/8/2013 8:00:58 AM {1244}	6/15/2013 12:01:00 AM - 7/14/2013 9:01:00 AM; 7/28/2013 12:01:00 PM - 9/12/2013 11:00:58 AM {1810}	6/15/2013 12:01:00 AM - 7/14/2013 9:01:00 AM; 7/18/2013 11:00:58 AM - 9/12/2013 9:01:00 AM {2049}	9/15/2012 10:01:03 PM - 12/14/2012 11:00:58 PM {2160}	9/15/2012 10:01:03 PM - 10/4/2012 3:01:00 AM; 10/8/2012 10:01:03 AM - 10/28/2012 4:01:03 PM; 12/9/2012 6:01:00 AM - 12/14/2012 11:00:58 PM {979}	9/17/2012 10:01:03 AM - 12/14/2012 11:00:58 PM {2126}	12/15/2012 12:01:00 AM - 3/14/2013 11:00:58 PM {2160}	12/15/2012 12:01:00 AM - 3/14/2013 11:00:58 PM {2160}	12/15/2012 12:01:00 AM - 3/14/2013 11:00:58 PM {2160}
Reef water samples	Discrete sampling	Inorganic nutrients	---	---	---	sampl: 9/10/2012 - 9/24/2012; [6]	sampl: 9/10/2012 - 9/24/2012; [6]	sampl: 9/10/2012 - 9/24/2012; [6]	---	---	---	sampl: 2/11/2012 - 2/29/2012; [6]	sampl: 2/12/2012 - 2/27/2012; [6]	sampl: 2/15/2012 - 2/29/2012; [6]
		Reef water bacteria	sampl: 6/15/2013; [1]	sampl: 6/16/2013; [1]	sampl: 6/18/2013; [1]	sampl: 9/12/2013; [1]	sampl: 9/12/2013; [1]	sampl: 9/12/2013; [1]	sampl: 12/10/2012; [1]	sampl: 12/8/2012; [1]	sampl: 12/8/2012; [1]	sampl: 3/12/2013; [1]	sampl: 3/11/2013; [1]	sampl: 3/12/2013; [1]
Sediment traps	Seasonal Sampling	Sedimentation rates	depl: 3/12/2013; sampl: 6/30/2013; [3]	depl: 3/11/2013; sampl: 6/30/2013; [3]	depl: 3/12/2013; sampl: 6/30/2013; [3]	depl: 6/30/2013; sampl: 9/12/2013; [3]	depl: 6/30/2013; sampl: 9/12/2013; [3]	depl: 6/30/2013; sampl: 9/12/2013; [3]	depl: 9/15/2012; sampl: 12/10/2012; [2]	depl: 9/19/2012; sampl: 12/8/2012; [1]	depl: 9/17/2012; sampl: 12/8/2012; [3]	depl: 12/10/2012; sampl: 3/12/2013; [3]	depl: 12/8/2012; sampl: 3/11/2013; [3]	depl: 12/8/2012; sampl: 3/12/2013; [3]
		Organic content
		C:N ratio
Terracota tiles		Bacterial biofilm	depl: 3/12/2013; sampl: 6/15/2013; [4]	depl: 3/11/2013; sampl: 6/16/2013; [4]	depl: 3/12/2013; sampl: 6/18/2013; [4]	depl:6/15/2013; sampl: 9/12/2013; [1]	depl: 6/16/2013; sampl: 9/12/2013; [4]	depl: 6/18/2013; sampl: 9/12/2013; [4]	depl: 9/15/2012; sampl: 12/10/2012; [1]	depl: 9/19/2012; sampl: 12/8/2012; [4]	depl: 9/17/2012; sampl: 12/8/2012; [4]	depl: 12/10/2012; sampl: 3/12/2013; [4]	depl: 12/8/2012; sampl: 3/11/2013; [4]	depl: 12/8/2012; sampl: 3/12/2013; [4]
		Algal biofilm	depl: 3/12/2013; sampl: 6/15/2013; [4]	depl: 3/11/2013; sampl: 6/16/2013; [4]	depl: 3/12/2013; sampl: 6/18/2013; [4]	depl:6/15/2013; sampl: 9/12/2013; [4]	depl: 6/16/2013; sampl: 9/12/2013; [4]	depl: 6/18/2013; sampl: 9/12/2013; [4]	depl: 9/15/2012; sampl: 12/10/2012; [4]	depl: 9/19/2012; sampl: 12/8/2012; [4]	depl: 9/17/2012; sampl: 12/8/2012; [4]	depl: 12/10/2012; sampl: 3/12/2013; [4]	depl: 12/8/2012; sampl: 3/11/2013; [4]	depl: 12/8/2012; sampl: 3/12/2013; [4]
Table legend: ADCP = Acoustic doppler current profiler; CTD = Conductivity-temperature-depth recorder; date format = MM/DD/YYYY; depl = deployment; sampl = sampling; replicate numbers in square brackets []; hourly logged data points after editing and cleaning in curled brackets {}
S1 Table. Detailed logging, data collection, and sampling design. Deployment and sampling dates, including the total number of continuously logged data points (hourly log after editing and cleaning) and replicate numbers for seasonal and discrete samples.
