# Supplementary material for: Year-Long Monitoring of Physico-Chemical and Biological Variables Provide a Comparative Baseline of Coral Reef Functioning in the Central Red Sea
Source: PLoS One. 2016 Nov 9;11(11):e0163939. doi: 10.1371/journal.pone.0163939 (PMC5102394; doi:10.1371/journal.pone.0163939)
Supplement: S3 Table — (XLSX) [file pone.0163939.s003.xlsx]

## Sheet: S3
Sample_type	Reef	Season	#Replicates	Sequence read count	#OTUs per sample (after subsampling to 1,068 sequences)	Good's coverage	Chao1 richness	Inv Simpson diversity	#phyla per sample	#families per sample
biofilm	nearshore	spring	4	12695 (7767)	415 (10)	0.78 (0.01)	767 (60)	141(21)	13 (1)	48 (5)
biofilm	nearshore	summer	1	2027	274	0.88	412.39	71.36	11	41
biofilm	nearshore	fall	1	4220	319	0.85	568.11	99.11	13	46
biofilm	nearshore	winter	4	17487 (7954)	347 (13)	0.81 (0.02)	711 (72)	89(19)	13 (2)	48 (3)
biofilm	midshore	spring	4	8580 (2964)	377 (37)	0.81 (0.02)	682 (91)	134 (35)	11 (1)	48 (4)
biofilm	midshore	summer	4	35189 (24068)	446 (14)	0.74 (0.01)	971 (63)	164 (38)	14 (2)	49 (3)
biofilm	midshore	fall	4	28842 (29045)	293 (77)	0.85 (0.07)	583 (273)	63 (32)	10 (2)	38 (7)
biofilm	midshore	winter	4	24274 (31163)	316 (44)	0.86 (0.05)	523 (152)	99 (19)	10 (3)	43 (5)
biofilm	offshore	spring	4	16664 (6681)	346 (15)	0.82 (0.01)	678 (70)	91 (7)	11 (2)	44 (4)
biofilm	offshore	summer	4	19957 (20844)	363 (72)	0.81 (0.06)	671 (228)	119 (34)	12 (2)	43 (3)
biofilm	offshore	fall	4	8237 (8267)	311 (37)	0.85 (0.04)	539 (170)	87(14)	12 (1)	43 (5)
biofilm	offshore	winter	4	49254 (34638)	365 (23)	0.81 (0.02)	674 (80)	108 (6)	11 (2)	42 (2)
reef water	nearshore	spring	1	86811	119	0.95	205.13	11.42	11	40
reef water	nearshore	summer	1	34143	121	0.95	218.24	6.87	9	36
reef water	nearshore	fall	1	29338	117	0.95	190.67	6.77	11	27
reef water	nearshore	winter	1	61461	99	0.96	140.05	5.68	8	25
reef water	midshore	spring	1	28447	139	0.93	254	6.98	10	34
reef water	midshore	summer	1	134627	132	0.94	270.67	6.08	8	31
reef water	midshore	fall	1	45999	132	0.94	211.57	6.7	10	29
reef water	midshore	winter	1	46945	104	0.96	164.88	4.28	7	27
reef water	offshore	spring	1	14877	125	0.94	247.06	8.17	12	33
reef water	offshore	summer	1	84361	122	0.95	236	13.83	10	34
reef water	offshore	fall	1	72266	125	0.94	231.94	6.12	12	31
reef water	offshore	winter	1	99835	154	0.92	281.73	10.16	13	37
	S3 Table. Summary statistics for sequence and OTU-based alpha-diversity measures for bacterial communities of seawater and biofilm. Values are given as means (± SD) per sample type, reef, and season.
