# Supplementary material for: Year-Long Monitoring of Physico-Chemical and Biological Variables Provide a Comparative Baseline of Coral Reef Functioning in the Central Red Sea
Source: PLoS One. 2016 Nov 9;11(11):e0163939. doi: 10.1371/journal.pone.0163939 (PMC5102394; doi:10.1371/journal.pone.0163939)
Supplement: S4 Table — (XLSX) [file pone.0163939.s004.xlsx]

## Sheet: S4
BACTERIAL OTUs of BIOFILMS						nearshore																midshore																offshore
near = nearshore, mid = midshore, off = offshore						spring				summer				fall				winter				spring				summer				fall				winter				spring				summer				fall
Family(OTU)	Total# of sequence counts	p-value (reef)	p-value (season)	spatial pattern	seasonal pattern	09.BF_IF_spring13_R1	10.BF_IF_spring13_R2	11.BF_IF_spring13_R3	12.BF_IF_spring13_R4	15.BF_IF_summer13_R3	-	-	-	03.BF_IF_fall12_R3	-	-	-	05.BF_IF_winter13_R1	06.BF_IF_winter13_R2	07.BF_IF_winter13_R3	08.BF_IF_winter13_R4	25.BF_AF_spring13_R1	26.BF_AF_spring13_R2	27.BF_AF_spring13_R3	28.BF_AF_spring13_R4	29.BF_AF_summer13_R1	30.BF_AF_summer13_R2	31.BF_AF_summer13_R3	32.BF_AF_summer13_R4	17.BF_AF_fall12_R1	18.BF_AF_fall12_R2	19.BF_AF_fall12_R3	20.BF_AF_fall12_R4	21.BF_AF_winter13_R1	22.BF_AF_winter13_R2	23.BF_AF_winter13_R3	24.BF_AF_winter13_R4	41.BF_SN_spring13_R1	42.BF_SN_spring13_R2	43.BF_SN_spring13_R3	44.BF_SN_spring13_R4	45.BF_SN_summer13_R1	46.BF_SN_summer13_R2	47.BF_SN_summer13_R3	48.BF_SN_summer13_R4	33.BF_SN_fall12_R1	34.BF_SN_fall12_R2	35.BF_SN_fall12_R3	36.BF_SN_fall12_R4
Mack-Skillings 'Reef' alpha < 0.01
Erythrobacteraceae(Otu00058)	61	0.00209672	0.595033	increasing from near to off	-	0	0	0	0	0	-	-	-	0	-	-	-	1	0	1	1	2	0	1	1	1	0	0	1	1	1	1	1	1	2	2	0	0	6	1	3	0	2	5	1	2	1	4	5
Flammeovirgaceae(Otu00179)	88	0.000638786	0.0353727	decreased in midshore	-	0	3	3	4	2	-	-	-	17	-	-	-	5	5	6	2	0	0	0	0	1	0	0	0	1	2	3	1	0	2	0	0	0	1	0	0	3	1	1	4	5	1	8	4
Flavobacteriaceae(Otu00062)	317	0.00356206	0.0532724	decreasing from near to off	-	11	4	14	26	15	-	-	-	5	-	-	-	6	9	18	13	2	2	9	3	5	9	5	11	2	3	5	11	0	4	5	2	0	0	1	6	11	7	0	3	14	28	15	24
Flavobacteriaceae(Otu00067)	301	5.60233e-05	0.029174	increasing from near to off	-	0	1	3	1	8	-	-	-	2	-	-	-	0	1	6	2	2	0	2	2	2	4	5	4	1	8	5	12	3	6	5	2	0	26	4	12	7	9	11	6	17	17	18	16
Hyphomonadaceae(Otu00061)	181	0.00198437	0.341136	decreasing from near to off	-	6	3	10	5	8	-	-	-	10	-	-	-	5	10	6	9	3	2	6	3	3	5	0	2	5	0	6	5	6	2	11	6	0	5	3	2	2	4	0	4	4	2	3	1
Pseudanabaenaceae(Otu00014)	461	0.0079133	0.347079	increased in midshore	-	18	10	10	16	0	-	-	-	3	-	-	-	6	13	10	12	18	17	13	9	26	14	14	18	9	20	7	18	10	8	10	17	7	14	5	5	11	10	9	8	22	11	7	5
Pseudanabaenaceae(Otu00021)	1123	0.000319993	0.0103643	decreasing from near to off	-	48	32	56	39	68	-	-	-	28	-	-	-	27	47	19	28	35	12	16	13	19	4	5	20	58	216	19	33	11	10	14	13	2	12	10	14	28	13	11	19	37	23	14	12
Rhodobacteraceae(Otu00074)	232	2.32434e-05	0.0374781	decreasing from near to off	-	15	11	7	24	0	-	-	-	8	-	-	-	8	7	6	4	16	8	11	6	4	3	7	6	7	4	5	6	10	1	9	19	2	1	1	2	0	0	0	1	0	4	2	1
Rhodobacteraceae(Otu00090)	131	0.00147861	0.399295	decreasing from near to off	-	4	1	10	4	11	-	-	-	5	-	-	-	14	8	8	6	9	3	1	2	1	0	1	2	3	0	3	1	1	2	5	8	2	0	1	0	0	2	0	0	2	2	2	1
Rhodobacteraceae(Otu00097)	267	0.000107566	0.139175	increasing from near to off	-	0	0	0	0	0	-	-	-	0	-	-	-	0	0	0	0	8	6	9	7	0	4	1	0	3	2	4	0	10	15	9	4	2	3	4	7	16	28	25	31	9	8	5	1
Rhodobacteraceae(Otu00259)	48	0.00887977	0.45153	increased in midshore	-	0	1	0	1	0	-	-	-	1	-	-	-	1	1	0	1	8	2	6	2	1	0	0	0	1	3	0	3	3	1	2	5	0	0	1	0	0	0	0	0	0	1	1	1
Rhodobacteraceae(Otu00331)	145	4.43932e-05	0.010458	increasing from near to off	-	0	3	1	2	4	-	-	-	0	-	-	-	0	1	1	1	1	0	0	3	1	4	3	3	0	5	0	1	0	1	0	0	6	14	7	5	4	8	19	12	11	2	3	6
unclassified Alphaproteobacteria(Otu00065)	205	6.15179e-06	0.209633	increased in midshore	-	1	2	2	3	0	-	-	-	9	-	-	-	7	7	0	5	5	7	9	4	7	4	2	7	23	1	28	15	17	8	12	10	3	1	0	0	0	0	0	2	1	0	0	0
Verrucomicrobiaceae(Otu00206)	173	0.00270171	0.0232576	increasing from near to off	-	0	1	0	0	0	-	-	-	0	-	-	-	1	0	2	0	0	0	0	0	3	2	1	9	0	0	1	0	0	3	0	0	7	3	2	5	9	10	1	5	0	1	0	1
Mack-Skillings 'Season' alpha < 0.01
A4b(Otu00419)	50	0.250829	0.00160307	-	increased in summer and fall	1	0	2	1	5	-	-	-	3	-	-	-	0	1	0	0	0	0	1	1	2	3	3	2	2	3	1	2	0	0	1	1	0	1	0	1	0	2	4	1	2	0	2	1
Alteromonadaceae(Otu00093)	287	0.0173686	6.56673e-05	-	increased in fall and winter	3	2	1	0	1	-	-	-	9	-	-	-	7	13	15	18	0	0	0	0	2	5	0	0	3	1	6	5	2	6	5	3	0	13	1	2	1	1	0	2	22	35	30	18
Cohaesibacteraceae(Otu00004)	412	0.214944	4.11265e-05	-	increased in spring and winter	10	8	9	7	1	-	-	-	5	-	-	-	19	17	12	5	13	21	6	20	7	2	6	5	1	1	4	6	22	16	17	31	20	9	13	14	9	3	5	6	6	7	2	8
Cystobacterineae(Otu00030)	713	0.0368115	0.00327311	-	increased in spring and winter	13	10	13	10	9	-	-	-	15	-	-	-	20	15	18	19	20	13	19	18	3	8	10	14	28	7	31	16	21	17	23	18	24	22	16	26	2	33	12	17	12	13	10	11
Flammeovirgaceae(Otu00137)	69	0.0226683	0.00882103	-	increased in winter	0	0	1	0	0	-	-	-	0	-	-	-	0	2	1	0	0	1	1	5	3	1	1	0	3	0	0	1	2	7	3	5	2	1	3	2	1	1	0	3	0	0	3	0
Flammeovirgaceae(Otu00155)	86	0.414256	0.000848875	-	increased in winter	0	0	1	0	0	-	-	-	1	-	-	-	4	2	6	7	1	0	0	2	3	0	0	1	3	0	0	3	1	4	7	6	0	2	3	2	3	1	0	0	0	0	1	0
Flammeovirgaceae(Otu00161)	143	0.0227028	0.00319396	-	increased in fall	1	0	3	8	1	-	-	-	7	-	-	-	3	2	11	3	0	0	2	1	1	4	0	0	3	0	4	8	0	3	0	0	1	1	3	2	2	1	1	2	15	9	9	12
Flavobacteriaceae(Otu00201)	70	0.749819	0.00183829	-	increased in winter	1	0	0	0	0	-	-	-	2	-	-	-	8	2	3	5	1	1	1	1	0	0	0	1	1	0	3	3	2	5	3	1	0	2	0	1	2	4	0	1	0	2	0	1
Gloeobacteraceae(Otu00010)	656	0.150876	0.00199953	-	increased in summer and fall	13	8	26	11	7	-	-	-	26	-	-	-	8	5	7	16	18	13	18	8	24	38	37	16	27	30	32	61	4	2	3	11	9	13	9	10	19	12	28	33	9	4	11	6
Hyphomonadaceae(Otu00016)	498	0.097021	0.00690662	-	increasing from spring to winter	10	4	17	6	21	-	-	-	15	-	-	-	18	24	16	21	2	6	8	4	9	9	9	10	12	4	18	14	12	27	15	18	7	23	16	10	9	9	4	13	5	5	6	10
Kiloniellaceae(Otu00249)	214	0.0120805	0.000847124	-	increased in spring	0	2	1	2	0	-	-	-	0	-	-	-	1	0	3	1	33	46	23	26	2	1	1	3	0	0	0	0	8	3	5	1	29	7	10	5	0	0	1	0	0	0	0	0
Phycisphaeraceae(Otu00083)	61	0.963443	0.00741156	-	increased in winter	2	2	0	1	0	-	-	-	0	-	-	-	1	5	2	5	0	4	1	1	0	0	1	0	0	0	0	0	10	0	3	2	1	5	2	2	0	1	0	0	0	0	1	0
Pseudanabaenaceae(Otu00032)	78	0.938934	0.00574931	-	increased in summer and fall	2	1	3	1	1	-	-	-	3	-	-	-	1	1	2	0	0	1	0	1	1	4	0	0	6	10	2	4	4	0	1	1	0	0	0	2	3	1	4	1	5	6	4	1
Pseudanabaenaceae(Otu00055)	119	0.290787	0.000207684	-	decreasing from spring to winter	3	6	3	12	0	-	-	-	1	-	-	-	1	0	0	0	9	3	3	5	3	3	3	3	0	0	2	1	2	0	2	1	7	6	5	2	4	4	5	1	6	6	1	2
Pseudanabaenaceae(Otu00147)	109	0.74232	0.00208846	-	decreasing from spring to winter	0	32	0	5	0	-	-	-	0	-	-	-	1	0	0	0	2	3	4	4	5	1	7	4	1	0	0	0	0	0	0	0	13	2	3	4	6	1	2	2	0	0	3	2
Rhodobacteraceae(Otu00003)	1441	0.0444562	0.000896104	-	increasing from spring to winter	21	7	29	21	24	-	-	-	51	-	-	-	32	44	24	28	26	18	24	30	7	22	5	5	36	40	52	34	83	36	57	50	28	44	52	49	16	33	44	27	42	33	48	39
Rhodobacteraceae(Otu00017)	585	0.277831	0.00442437	-	increasing from spring to winter	7	12	10	11	51	-	-	-	14	-	-	-	9	21	26	15	12	12	8	4	10	5	9	6	47	6	25	17	20	19	17	15	9	3	6	11	7	15	11	6	11	12	15	16
Rhodobacteraceae(Otu00019)	500	0.0179915	0.00476246	-	increased in fall	10	6	4	5	9	-	-	-	15	-	-	-	4	5	3	9	3	13	6	9	10	13	11	6	23	20	17	11	10	8	9	5	6	18	10	32	8	10	26	14	24	8	20	35
Rhodobacteraceae(Otu00053)	172	0.186647	0.00127166	-	decreasing from spring to winter	4	1	5	3	1	-	-	-	5	-	-	-	1	1	1	1	7	7	21	11	3	7	4	4	2	0	1	3	0	0	1	2	15	3	11	3	1	3	20	3	4	6	0	2
Rhodobacteraceae(Otu00122)	125	0.658943	0.00112367	-	increased in summer and fall	2	3	6	4	6	-	-	-	8	-	-	-	0	0	0	0	3	3	4	3	9	8	2	3	1	0	1	1	0	0	2	1	2	4	1	4	4	1	11	4	11	4	3	5
Rhodobacteraceae(Otu00135)	103	0.486737	0.00424593	-	increased in fall	2	2	1	1	1	-	-	-	7	-	-	-	2	0	3	0	0	0	0	0	0	2	0	2	1	20	2	14	0	1	1	0	0	1	0	1	0	0	9	1	3	8	9	3
Rivulariaceae(Otu00059)	353	0.0853657	0.00407601	-	decreasing from spring to winter	0	10	1	2	0	-	-	-	0	-	-	-	5	3	7	15	18	12	5	11	11	9	8	16	8	0	1	2	5	2	1	2	37	22	37	21	17	7	0	17	0	0	1	3
Trueperaceae(Otu00091)	163	0.0234101	0.00128581	-	decreasing from spring to winter	2	2	0	2	2	-	-	-	0	-	-	-	0	0	0	0	0	2	2	7	4	21	3	5	0	0	0	1	0	0	1	0	4	6	4	8	6	6	36	1	6	19	4	8
unclassified Alpharoteobacteria(Otu00131)	170	0.204873	0.00562899	-	increased in winter	6	3	8	3	4	-	-	-	4	-	-	-	8	3	8	9	2	3	3	0	2	2	2	4	1	2	4	0	11	12	6	4	3	7	2	4	4	4	0	11	0	2	1	2
unclassified Deltaproteobacteria (Myxococcales)(Otu00232)	101	0.0420918	0.00234151	-	increased in summer and fall	2	3	2	5	7	-	-	-	6	-	-	-	0	3	0	1	1	2	0	0	2	1	0	6	6	6	4	9	0	0	5	2	1	2	0	1	1	3	4	3	3	6	2	0
Mack-Skillings 'Reef' and 'Season' alpha < 0.01
Flavobacteriaceae(Otu00015)	951	0.000683759	7.73647e-06	decreasing from near to off	increasing from spring to winter	16	12	33	13	24	-	-	-	32	-	-	-	97	53	56	46	4	14	15	8	10	9	11	5	25	10	33	14	32	34	27	23	6	8	8	12	13	16	10	12	33	22	19	17
Flavobacteriaceae(Otu00031)	276	0.00332848	9.30381e-05	decreased in midshore	increased in fall and winter	2	1	3	2	0	-	-	-	1	-	-	-	12	18	12	30	1	0	2	1	1	1	0	0	13	2	1	6	0	16	3	2	4	5	3	6	0	3	0	0	12	20	17	16
Flavobacteriaceae(Otu00134)	210	0.000459222	0.00120569	increasing from near to off	decreasing from spring to winter	0	1	3	3	0	-	-	-	0	-	-	-	0	0	1	1	3	2	0	4	1	7	3	8	1	0	0	0	0	0	0	0	25	12	32	29	5	10	5	22	0	0	2	1
Rhodobacteraceae(Otu00145)	151	0.00620695	0.00133744	increasing from near to off	increased in winter	0	1	1	4	0	-	-	-	0	-	-	-	0	1	0	4	3	1	3	0	1	1	0	0	3	1	4	1	4	13	8	10	3	11	4	4	0	2	4	2	1	0	1	1
Xenococcaceae(Otu00048)	286	0.000604484	0.000909975	increasing from near to off	increased in spring	1	1	0	2	0	-	-	-	0	-	-	-	6	2	4	0	20	16	37	7	5	5	0	4	2	0	1	6	8	7	5	14	18	17	21	2	11	7	1	8	2	2	3	1
ALGAL CATEGORIES of BIOFILMS						nearshore																midshore																offshore
near = nearshore, mid = midshore, off = offshore						spring				summer				fall				winter				spring				summer				fall				winter				spring				summer				fall
Category	Total# of counts per category	p-value (reef)	p-value (season)	spatial pattern	seasonal pattern	spN_339	spN_341	spN_343	spN_345	suN_455	suN_457	suN_459	suN_461	faN_157	faN_158	faN_159	faN_160	wiN_214	wiN_216	wiN_218	wiN_220	spM_381	spM_383	spM_385	spM_387	suM_467	suM_469	suM_471	suM_473	faM_169	faM_170	faM_171	faM_172	wiM_256	wiM_258	wiM_260	wiM_262	spO_423	spO_425	spO_427	spO_429	suO_480	suO_482	suO_484	suO_486	faO_193	faO_194	faO_195	faO_196
Mack-Skillings 'Reef' alpha < 0.05
Green crusts	711.6	0.0345486	0.0753136	increased in offshore	-	11	9	17	7	13	16	24	12	6.3	14	10	6.3	15	18	19	15	11	9	12	18	14	16	14	12	20	16	15	11	2	13	19	5	14	12	7	13	15	5	14	14	24	18	21	26
Filamentous Algae	225.3	0.0427388	0.345397	decreased in offshore	-	4	4	4	2	7	5	4	3	6.3	1	2.5	7.5	7	4	8	6	0	4	13	18	6	8	6	14	8	2	1	4	7	2	3	6	4	2	8	3	10	1	2	7	2	2	0	2
Cyanobacteria	55	0.0220929	0.46345	increased in midshore	-	0	0	0	0	0	0	1	0	0	0	0	0	0	0	2	1	11	11	8	9	0	0	3	1	2	0	0	0	5	0	1	0	0	0	0	0	0	0	0	0	0	0	0	0
Mack-Skillings 'Reef' and 'Season' alpha < 0.05
Brown crusts	1056.1	9.91923e-08	4.6782e-06	increased in midshore	increased in spring and winter	20	15	20	28	5	2	10	3	7.5	7	6.3	6.3	16	14	13	14	51	55	34	31	28	36	56	27	8	15	14	18	37	35	20	32	41	32	51	30	25	26	17	19	10	11	7	13
CCA	751.1	3.18374e-06	0.00253313	decreased in midshore	increased in summer and fall	19	20	15	17	37	36	20	30	28.8	22	16.3	20	13	17	13	10	5	1	7	5	6	7	2	4	7	16	8	13	5	1	12	9	5	12	12	15	9	20	33	16	39	38	28	20
Open Space	1985.3	0.0014415	0.0164173	decreasing from near to off	increased in fall	46	50	44	46	38	41	41	52	51.3	54	65	60	49	47	45	54	20	19	26	19	46	33	19	42	55	51	62	54	44	46	42	47	36	42	22	39	41	46	34	44	25	31	44	39
S4 Table. Differentially abundant bacterial OTUs and algal groups of biofilms over reefs and seasons. All significant results (Mack-Skillings tests; p < 0.01 for bacterial OTUs and p < 0.05 for algal categories) are presented along with OTU classification, description of spatial and/or seasonal pattern, (sequence) counts per sample, OTU representative sequences, and a BLAST reference for each rep…
[truncated: 13 more columns]
